# Supplementary material for: Antimicrobial Resistance and Antimicrobial Activity of Staphylococcus lugdunensis Obtained from Two Spanish Hospitals
Source: Microorganisms. 2022 Jul 22;10(8):1480. doi: 10.3390/microorganisms10081480 (PMC9332302; doi:10.3390/microorganisms10081480)
Supplement: Supplementary file 1 [file microorganisms-10-01480-s001.zip]

Archive with 1 entries (1 files):
- microorganisms-1806380-supplementary.pdf
